# Supplementary material for: Virus-Mediated Overexpression of Two Allelic Protein Fragments Elicits Drastically Different Responses in Soybean
Source: Viruses. 2026 Mar 29;18(4):419. doi: 10.3390/v18040419 (PMC13120491; doi:10.3390/v18040419)
Supplement: Supplementary file 1 [file viruses-18-00419-s001.zip]

Archive with 1 entries (1 files):
- viruses-4228191-supplementary.pdf
